# Supplementary material for: Relationships between Long-Term Ozone Exposure and Allergic Rhinitis and Bronchitic Symptoms in Chinese Children
Source: Toxics. 2021 Sep 14;9(9):221. doi: 10.3390/toxics9090221 (PMC8472948; doi:10.3390/toxics9090221)
Supplement: Supplementary file 1 [file toxics-09-00221-s001.zip]

Archive with 1 entries (1 files):
- toxics-1352807-supplementary.pdf
